# Supplementary material for: Comparative Proteomic Analysis of Rhizoctonia solani Isolates Identifies the Differentially Expressed Proteins with Roles in Virulence
Source: J Fungi (Basel). 2022 Apr 5;8(4):370. doi: 10.3390/jof8040370 (PMC9029756; doi:10.3390/jof8040370)
Supplement: Supplementary file 1 [file jof-08-00370-s001.zip]

Archive with 1 entries (1 files):
- jof-1643640-supplementary.pdf
